# Supplementary material for: Phylogenetic analysis of metastatic progression in breast cancer using somatic mutations and copy number aberrations
Source: Nat Commun. 2017 Apr 20;8:14944. doi: 10.1038/ncomms14944 (PMC5474888; doi:10.1038/ncomms14944)
Supplement: Supplementary Data 1 — Patient clinico-pathological characteristics [file ncomms14944-s2.xlsx]

## Sheet: Sheet1
Patient	Diagnosis and treatment														Central pathology review
	Age	Histological subtype (primary)	Histological grade (primary)	Tumor size (primary; cm)	Stage (TNM) treatment naive	Stage (TNM) after treatment	ER status (primary)	PgR status (primary)	HER2 status (primary)	Ki67 (primary)	BRCA1/2 mutation status	Family history	Treatment type	Treatment history	Histological subtype (primary)	ER status (primary)	PgR status (primary)	HER2 status (primary)	Ki67 (primary treatment naive)	Ki67 (primary after treatment)	Molecular subtype (primary)	Comments	Autopsy findings	Disease free survival (years)	Overall survival (years)	Time between death and autopsy (days)
1/69	78	N/A	N/A	N/A	cT4cNcMx	N/A	N/A	N/A	N/A	N/A	N/A	N/A	Untreated	N/A	IDC	1	1	1	0.12	N/A	HER2+	Primary from autopsy. Treatment naïve, patient declined biopsy of the primary and treatment	Metastases to mediastinal soft tissue, hilar lymph node, aorta wall, mediastinal lymph node, pleura and chest wall	0	0,01	2,3
2/57	38	IDC	2	1	cT1cNxM1	N/A	0	0	0	0.5	BRCA1	N/A	Untreated	N/A	IDC	0	0	0	0.03	N/A	TN	Primary from autopsy. Treatment naïve, patient not eligible for treatment	Metastases to axillar LNs, hilar LNs, pleura, lung, liver, adrenal gland, ovarium and bones	0	0,08	2,5
3/92	39	IDC	3	6.5	cT3cN2M1	ypT2ypN1Mo	0	0	0	0.9	N/A	Grandmother on father's side and mother had breast cancer	1st-line CT	1st line: 6 x preoperative TXT-CBP	IDC	0	0	0	0.09	0.01	TN	Primary after first-line treatment. Pregnancy related	Metastases to liver, pancreatic lymph node and pleura	0	0,92	3,8
4/71	54	IDC	2	2		pT2pN1	0	0	0	0.05	N/A	N/A	Adjuvant CT, 1st line CT	Adjuvant CT: 4 x FEC; 1st line CT 5 x gemcitabine + docetaxel; Ibandronic acid	IDC	0	0	0	0.05	N/A	TN		Metastases to liver and bone, local recurrence	1	1,17	2,4
5/87	29	IDC	3	2.8 after treatment	pT2pN2acM1	ypT2pN2acM1y	1	1	0	0.2	BRCA2	Mother had breast cancer and was BRCA2 mutation carrier	1st-line, 2nd line, 3rd-line CT	1st line: 3 x FAC, GNRH + letrozole; 2nd line: capecitabine + bevacizumab; 3rd line: 8 x paclitaxel + carboplatin; zoledronic acid; ibandronic acid	IDC	1	1	N/A	0.2	0.02	HER2+	Primary after first-line treatment; HER2-amplification status for primary and metastases discovered from CNA analysis	Metastases to liver, bone, lung, pleura, skin, brain, infradiaphragmatic lymph node	0	2,17	1,6
6/91	38	IDC	3	6	cMo (others nk)	ypT4ypN2a	0	0	0	0.1	N/A	Father died of bone sarcoma, grandfather had lung cancer, grandfather had gastric cancer, aunt had lung cancer, mother had Crohn's disease	Neo-adjuvant CT, 1st line CT	neoadjuvant: 2 x FEC; 1st line: bisphosphonates, 7 x taxotere-carboplatin switched to 6 x capecitabine	IDC	0	0	0	0.16	0	TN	Primary after neo-adjuvant treatment	Metastases to brain, liver, bone, skin, chest wall, contralateral breast, positive contralateral axillar lymph node	1,17	2,17	3
7/67	54	IDC	3	1.8		pT1cpNo	0	0	0	0.04	N/A	Mother had breast cancer, father had lung cancer	Adjuvant chemotherapy, first line chemotherapy	Adjuvant: 4 x doxorubicin + cyclophosphamide; 1st line: 5 x paclitaxel + carboplatin	IDC	0	0	0	0.04	N/A	TN		Metastases to ovarium, spleen, lung, brain and kidney	1,5	3,67	2,9
8/82	62	ILC	3	2.8		pT2pN1a	1	0	0	0.15	N/A	N/A	Adjuvant CT + aromatase inhibitor, 1st line CT, 2nd line CT	1st line CT: 6 x FEC; 16 months exemestane; 19 months letrozole; 3 months fulvestrant; 2nd line CT: 4 x paclitaxel + carboplatin; 3rd line CT 14 x capecitabine	ILC	1	0	0	0.06	N/A	ER+/HER2-		Metastases to pleura, pylorus, liver, uterus, bone, mediastinal lymph node, adrenal gland, rectum, peritoneum and retroperitoneum	3,58	6,33	3,6
9/68	68	IDC	3	3.8		pT2pNo	1	1	0	0.5	N/A	N/A	Adjuvant endocrine therapy	5 years letrozole; zoledronic acid; ibandronic acid + fulvestrant	IDC	1	0	0	0.05	N/A	ER+/HER2-		Metastases to peritoneum, adrenal gland, liver, skin, bone and lung	6,67	9,08	4,2
10/80	46	IDC	3	2.4		pT2pN1	1	1	0	0.01	N/A	N/A	Adjuvant CT + endocrine therapy, 1st line CT, 2nd line CT, 3rd line CT	Adjuvant: 6 x FAC; tamoxifen; letrozole; 1st line: 11 x capecitabine; 2nd line: 7 x gemcitabine + docetaxel; ibandronic acid; 3rd line: 1 x carboplatin	IDC	1	1	1	0.01	N/A	HER2+		Metastases to liver, mediastinal lymph node and bone. Contralateral breast cancer and local recurrence	7,33	10,25	2
Abbreviations
IDC	Invasive Ductal Carcinoma
ILC	Invaside Lobular Carcinoma
ER	Estrogen Receptor
PgR	Progesterone Receptor
HER2	Human Epidermal growth factor Receptor 2
TN	Triple Negative
N/A	Not available
