# Supplementary material for: Phylogenetic analysis of metastatic progression in breast cancer using somatic mutations and copy number aberrations
Source: Nat Commun. 2017 Apr 20;8:14944. doi: 10.1038/ncomms14944 (PMC5474888; doi:10.1038/ncomms14944)
Supplement: Supplementary Data 2 — Central pathological review of lesions profiled [file ncomms14944-s3.xlsx]

## Sheet: Sheet1
Patient	Sample source	Sample identifier	Comments	Central Pathology				Profiled by				SNP array QC			Exome sequencing QC		Targeted resequencing QC
				ER status (Allred-Quick score)	PgR status (Allred-Quick score)	HER2 status	Cellularity (%)	OncoScan SNP array	Exome sequencing	Sequenom MassArray	Targeted resequencing	MAPD	MAC	CCF (%)	Median coverage	Covered > 10X (%)	Median coverage all SNVs	CCF (%)
1/69	Normal	N	Lung	N/A	N/A	N/A	N/A	1	1	1	0	0,30	0,14	N/A	12	0.12	N/A	N/A
	Primary	P	Primary from autopsy	7	5	0	70-80%	1	1	1	1	0,29	0,36	0.47	73	0.9	15930	0.56
	Mediastinal soft tissue	M1		6	3	0	80-90%	1	1	1	1	0,27	0,32	0.65	28	0.82	12900	0.74
	Hilar lymph node	M2		7	0	0	0-1%	0	1	1	1	N/A	N/A	N/A	23	0.78	14796	N/A
	Aorta	M3		7	4	0	30-40%	1	1	1	1	0,35	0,26	0.43	26	0.81	13041	0.4
	Mediastinal lymph node	M4		6	3	0	80-90%	1	0	1	1	0,29	0,30	0.66	N/A	N/A	13387	0.75
	Pleura	M5		N/A	N/A	N/A	5-20%	1	0	1	1	0,27	0,35	0.45	N/A	N/A	10447	0.49
2/57	Normal	N	Heart	N/A	N/A	N/A	N/A	1	1	1	0	0,29	0,18	N/A	41	0.88	N/A	N/A
	Primary	P	Primary from autopsy	0	0	0	60-70%	1	1	1	1	0,25	0,21	0.7	66	0.89	14767	0.79
	Liver	M1		0	0	0	50-80%	1	1	1	1	0,29	0,28	0.7	40	0.83	15105	0.77
	Adrenal gland	M2		0	0	0	10-50%	1	1	1	1	0,29	0,26	0.53	49	0.84	7865	0.6
	Ovarium	M3		0	0	0	70-80%	1	1	1	1	0,29	0,23	0.83	41	0.85	14007	0.86
3/92	Normal	N	Cancer free axillar LN from primary surgery (post-treatment)	N/A	N/A	N/A	N/A	1	1	0	0	0,50	0,38	N/A	18	0.7	N/A	N/A
	Primary	P1		0	0	0	0.8	1	0	0	1	0,39	0,16	0.44	N/A	N/A	922	N/A
		P2		N/A	N/A	N/A	60-90%	1	0	0	1	0,56	0,30	0.61	N/A	N/A	1214	N/A
		P3		N/A	N/A	N/A	90-95%	1	0	0	1	0,55	0,37	0.68	N/A	N/A	1705	N/A
		P4		N/A	N/A	N/A	70-90%	1	0	0	1	0,52	0,35	0.7	N/A	N/A	719	N/A
		P5		N/A	N/A	N/A	25-30%	1	0	0	1	0,49	0,32	0.4	N/A	N/A	846	N/A
		P6		N/A	N/A	N/A	30-70%	1	0	0	1	0,50	0,30	0.45	N/A	N/A	615	N/A
	Liver	M1		0	0	0	20-50%	1	1	0	1	0,44	0,44	0.7	40	0.78	468	N/A
		M2		N/A	N/A	N/A	80-90%	0	0	0	1	N/A	N/A	N/A	N/A	N/A	3089	N/A
	Pancreatic lymph node	M3		0	0	0	50-90%	1	1	0	1	0,46	0,47	0.72	39	0.75	2432	N/A
4/71	Normal	N		N/A	N/A	N/A	N/A	1	1	1	0	0,59	0,35	N/A	38	0.74	N/A	N/A
	Primary	P1		0	0	0	5-10%	1	1	1	1	0,38	0,26	N/A	40	0.84	14428	N/A
		P2					10-15%	0	0	1	1	N/A	N/A	N/A	N/A	N/A	11603	N/A
	Liver	M1		0	0	0	5-50%	1	1	1	1	0,31	0,18	0.54	54	0.89	14624	0.46
	Local recurrence	M2		0	0	0	60-80%	1	1	1	1	0,39	0,34	0.58	43	0.87	14214	0.55
5/87	Normal	N	Cancer free axillar LN from primary surgery (post-treatment)	N/A	N/A	N/A	N/A	1	1	1	0	2,43	0,11	N/A	16	0.62	N/A	N/A
	Primary	P1		6	5	1+	5-50%	0	0	0	1	N/A	N/A	N/A	N/A	N/A	5391	N/A
		P2		7	8	0	10-20%	1	1	1	1	0,66	0,19	0.4	43	0.85	14019	0.47
		P3		N/A	N/A	N/A	2-10%	0	0	1	1	N/A	N/A	N/A	N/A	N/A	12437	N/A
		P4		N/A	N/A	N/A	10-15%	0	0	1	1	N/A	N/A	N/A	N/A	N/A	13545	N/A
	Liver	M1		6	0	1+	60-70%	1	1	1	1	0,57	0,37	0.65	128	0.9	14960	0.73
		M2		N/A	N/A	N/A	0.07	1	1	1	1	0,59	0,35	0.43	41	0.77	15698	0.49
	Bone	M3		4	0	1+	0.3	1	1	1	1	0,52	0,29	0.52	32	84	13588	0.55
6/91	Normal	N	Kidney	N/A	N/A	N/A	N/A	1	1	1	0	0,64	0,39	N/A	40	0.71	N/A	N/A
	Primary	P1		N/A	N/A	N/A	N/A	1	1	1	1	0,43	0,16	<30%	49	0.89	14480	N/A
		P2		N/A	N/A	N/A	N/A	1	1	1	1	0,46	0,20	<30%	51	0.9	22389	N/A
		P3		N/A	N/A	N/A	N/A	1	1	1	1	0,45	0,21	<30%	42	0.88	13877	N/A
		P4		N/A	N/A	N/A	N/A	1	0	1	1	0,47	0,25	<30%	N/A	N/A	14242	N/A
	Brain	M1		0	0	0	5-10%	1	1	1	1	0,61	0,39	0.37	27	0.66	12578	0.46
	Liver	M2		0	0	0	60-66%	1	1	1	1	0,52	0,32	0.46	37	0.75	9921	0.53
	Contralateral breast cancer	M3		3	5	0	10-20%	1	0	1	1	0,45	0,21	<30%	N/A	N/A	13877	N/A
7/67	Normal	N	Lung	N/A	N/A	N/A	N/A	1	1	1	0	0,22	0,11	N/A	36	0.81	N/A	N/A
	Primary	P		0	0	0	20-40%	1	1	1	1	0,46	0,20	0.35	44	0.83	11920	0.34
	Ovarium	M1		0	0	0	10-40%	1	1	1	1	0,22	0,18	0.47	34	0.79	12107	0.5
	Spleen	M2		0	0	0	10-20%	1	1	1	1	0,23	0,19	0.84	28	0.74	14571	0.89
	Lung	M3		0	0	0	30-70%	1	0	1	1	0,38	0,17	0.35	N/A	N/A	12392	0.39
	Kidney	M4		N/A	N/A	N/A	0-30%	0	0	1	1	N/A	N/A	N/A	N/A	N/A	11543	N/A
8/82	Normal	N	Cancer free axillar LN from primary surgery	N/A	N/A	N/A	N/A	1	1	1	0	0,32	0,21	N/A	44	0.85	N/A	N/A
	Primary	P1		7	0	0	60-70%	1	1	1	1	0,37	0,29	0.55	50	0.87	3129	0.57
		P2		N/A	N/A	N/A	N/A	1	0	1	1	0,36	0,12	<30%	N/A	N/A	3639	N/A
		P3		N/A	N/A	N/A	N/A	1	0	1	1	0,38	0,14	0.5	N/A	N/A	3526	0.46
	Pleura	M1		5	0	0	0.2	1	1	1	1	0,33	0,20	0.4	N/A	N/A	3573	N/A
	Pylorus	M2		5	0	0	20-80%	1	1	1	1	0,32	0,18	0.38	50	0.88	4065	0.29
	Liver	M3		5	0	0	2-5%	1	1	1	1	0,27	0,15	0.59	44	0.84	3763	0.58
	Uterus	M4		7	0	0	60-70%	1	1	1	1	0,34	0,40	N/A	54	0.89	4135	N/A
9/68	Normal	N	Cancer free axillar LN from primary surgery	N/A	N/A	N/A	N/A	1	1	1	0	0,25	0,18	N/A	43	0.74	N/A	N/A
	Primary	P1		3	2	0	10-75%	1	1	1	1	0,26	0,15	<30%	67	0.87	11387	N/A
		P2		N/A	N/A	N/A	10-75%	1	1	1	1	0,24	0,19	<30%	51	0.84	9509	N/A
		P3		N/A	N/A	N/A	2-10%	0	1	1	1	N/A	N/A	N/A	57	0.77	10445	N/A
	Peritoneum	M1		0	0	0	40-90%	1	1	1	1	0,26	0,24	0.57	38	0.89	11393	0.6
	Adrenal gland	M2		0	0	0	80-90%	1	1	1	1	0,25	0,22	0.58	27	0.87	11336	0.66
	Liver	M3					2-15%	1	1	1	1	0,26	0,24	0.75	28	0.87	12903	0.8
	Skin	M4		0	0	0	60-80%	1	1	1	1	0,24	0,17	0.48	35	0.87	12607	0.57
10/80	Normal	N	Cancer free axillar LN from primary surgery	N/A	N/A	N/A	N/A	1	1	0	0	0,88	0,22	N/A	10	0.47	N/A	N/A
	Primary	P1		4	7	pos with FISH	0.05	0	0	0	1	N/A	N/A	N/A	N/A	N/A	2537	N/A
		P2					30-40%	1	1	0	1	0.32	0.21	0.31	41	0.83	1505	N/A
		P3					0.3	0	0	0	1	N/A	N/A	N/A	N/A	N/A	2981	N/A
	Contralateral breast cancer	M1		0	0	pos with FISH	65-70%	1	1	0	1	0,28	0,24	0.45	26	0.8	3425	0.54
	Liver	M2		0	0	pos with FISH	60-95%	1	1	0	1	0,32	0,28	0.64	33	0.82	847	N/A
		M3		0	0	pos with FISH	40-60%	1	0	0	1	0,53	0,30	0.64	N/A	N/A	2224	0.59
	Mediastinal lymph node	M4		0	0	pos with FISH	70-75%	1	1	0	1	0,44	0,24	0.5	N/A	N/A	3055	N/A
	Bone	M5		0	0	N/A	0.2	1	0	0	1	1,12	0,28	N/A	N/A	N/A	1856	N/A
Abbreviations
ER	Estrogen Receptor
PgR	Progesterone Receptor
HER2	Human Epidermal growth factor Receptor 2
MAPD	Median Absolute Pairwise Deviation
MAC	Median Auto-Correlation
CCF	Cancer Cell Fraction
SNV	Single Nucleotide Variant
N/A	Not available
